# Supplementary material for: Tanscriptomic Study of the Soybean-Fusarium virguliforme Interaction Revealed a Novel Ankyrin-Repeat Containing Defense Gene, Expression of Whose during Infection Led to Enhanced Resistance to the Fungal Pathogen in Transgenic Soybean Plants
Source: PLoS One. 2016 Oct 19;11(10):e0163106. doi: 10.1371/journal.pone.0163106 (PMC5070833; doi:10.1371/journal.pone.0163106)
Supplement: S2 Dataset — (XLSX) [file pone.0163106.s014.xlsx]

## Sheet: Sheet1
S2 Dataset. Genes down-regulated at early time period in soybean roots infected by F. virguliforme.
Locus ID	RPKM		Fold change	P-value	Functional Annotation
	S1	S3
Glyma.18g182800	6.03279	0.323481	18.6496	5.3435e-06	2-DEOXYGLUCOSE-6-PHOSPHATE PHOSPHATASE 2
Glyma.12g12470*	10.0563	0.162011	62.0715	3.05453e-10	ANKYRIN REPEAT-CONTAINING
Glyma.06g294400	7.76987	0.162964	47.6786	1.73349e-09	ANKYRIN REPEAT-CONTAINING
Glyma.13g205400	73.7109	3.36455	21.9081	2.33406e-07	AT1G11655 unknown protein
Glyma.11g216700	6.20323	0.402726	15.4031	6.85303e-05	AT1G70780 unknown protein
Glyma.12g225700	6.51471	0.591073	11.0218	0.00048507	AT5G53880 unknown protein
Glyma.01g002300	3.63027	0.340526	10.6608	0.000163224	Cation transport protein
Glyma.07g098500	19.1893	0.132857	144.435	6.39299e-08	COPPER TRANSPORT PROTEIN ATOX1-RELATED
Glyma.14g051600	18.9175	0.836785	22.6074	2.54196e-07	COPPER TRANSPORT PROTEIN ATOX1-RELATED
Glyma14g05621*	4.93362	0.303493	16.2561	0.000287054	COPPER TRANSPORT PROTEIN ATOX1-RELATED
Glyma.02g083500	351.22	26.367	13.3204	4.77862e-06	EXTENSIN
Glyma.13g113100	11.6522	0.265735	43.8489	6.60648e-10	Flavin-containing monooxygenase
Glyma.08g285400	6.33707	0.612206	10.3512	2.88309e-05	Glycosyl hydrolases family 28
Glyma.14g061800	2.07273	0.10592	19.5689	0.000227536	HXXXD-type acyl-transferase family protein
Glyma.03g024300	1199.19	17.475	68.6235	2.51073e-06	hydrolase activity
Glyma.03g024200	1496.7	22.8953	65.3715	3.12748e-05	hydrolase activity
Glyma.03g024400	1102.06	16.9083	65.1788	3.5267e-07	hydrolase activity
Glyma03g02810*	56.2498	1.00721	55.8471	1.27454e-13	hydrolase activity
Glyma.03g025000	53.9112	0.97058	55.5452	3.73479e-13	hydrolase activity
Glyma.03g024800	64.3988	1.53471	41.9614	1.08928e-11	hydrolase activity
Glyma.07g204900	6.08793	0.155983	39.0297	6.94152e-07	Lipase (class 3); alpha/beta-Hydrolases superfamily protein
Glyma.08g189600	1.31199	0.0903994	14.5133	0.000172627	LIPOXYGENASE
Glyma18g39500*	1.58764	0.0864386	18.3672	1.8951e-05	NADPH OXIDASE; flavin adenine dinucleotide binding
Glyma.06g149600	4.35542	0.358054	12.1641	0.000294419	nodulin MtN21 /EamA-like transporter family protein
Glyma.09g022800	193.804	2.62796	73.7469	7.32747e-15	Peroxidase
Glyma.09g023000	542.077	44.7899	12.1026	0.000468487	Peroxidase
Glyma.10g266500	1.33644	0.0220979	60.4781	0.000449549	Plant protein of unknown function
Glyma.01g115700	4.62581	0.291517	15.868	4.70735e-06	Plant protein of unknown function
Glyma.20g215500	32.6603	3.02231	10.8064	3.70548e-08	Plant protein of unknown function
Glyma.03g061200	18.628	1.20379	15.4745	1.59642e-08	Plant protein of unknown function (DUF247)
Glyma.08g163600	1.29317	0.017391	74.3587	0.00021335	PRE-MRNA PROCESSING PROTEIN PRP39-RELATED
Glyma.06g013200	29.2736	0.820945	35.6584	8.37042e-12	Protein of unknown function (DUF2775)
Glyma.20g173800	13.1932	1.19662	11.0254	0.000124615	PROTEIN-TYROSINE PHOSPHATASE 1
Glyma.01g171600	12.3757	0.0485765	254.766	1.11824e-06	SAM dependent carboxyl methyltransferase
Glyma.02g054200	37.7106	0.167255	225.468	9.32587e-15	SAM dependent carboxyl methyltransferase
Glyma.09g099900	10.4941	0.933518	11.2414	3.06569e-05	Serine/threonine protein kinase
Glyma10g25800*	10.8598	0.867249	12.5221	9.46658e-06	SERINE-THREONINE PROTEIN KINASE; disease resistance family protein / LRR family protein
Glyma07g18225*	24.5102	1.59067	15.4088	6.82396e-06	SGNH hydrolase-type esterase superfamily protein
Glyma.10g185900	8.00521	0.111932	71.5183	2.3377e-09	Sieve element occlusion protein
Glyma.06g300100	4.26357	0.136356	31.2679	1.30426e-05	Transcription factor; MYB-RELATED
Glyma.03g116300	108.088	3.20912	33.6814	2.86176e-10	UBIQUITIN SPECIFIC PROTEASE FAMILY C19-RELATED
Glyma03g02818*	32.4335	0.584312	55.5071	5.19584e-13	Uncharacterized protein
Glyma03g02843*	45.413	0.82216	55.2361	1.65867e-13	Uncharacterized protein
Glyma.14g032000	13.3075	0.343444	38.7472	0.000123015	Uncharacterized protein
Glyma.01g115500	40.933	1.34717	30.3844	3.41947e-08	Uncharacterized protein
Glyma.03g141900	20.639	1.36619	15.1069	5.4021e-06	Uncharacterized protein
Glyma.16g197300	11.65	0.796933	14.6186	0.000233844	Uncharacterized protein
Glyma.16g197400	11.65	0.796933	14.6186	0.000233844	Uncharacterized protein
Glyma.19g144500	28.3523	2.31283	12.2587	0.000151517	Uncharacterized protein
Glyma0466s00200	63.0136	5.39801	11.6735	5.38512e-08	Uncharacterized protein
Glyma.10g094800	6.29369	0.217372	28.9536	2.13463e-05	Unknown
Genes with bold font are also down-regulated in infected soybean roots at late time period. Genes highlited in gray were selected for RT-PCR and transgenic studies.
RPKM, reads per kilobase of exon model per million mapped reads. S1, samples harvested at 3 to 5 days following water treatment; S3, samples harvested at 3 to 5 days following F. virguliforme infection.
*, Predicted in Glyma.Wm82.a1.v1.1 (Gmax1.01).
