# Supplementary material for: Tanscriptomic Study of the Soybean-Fusarium virguliforme Interaction Revealed a Novel Ankyrin-Repeat Containing Defense Gene, Expression of Whose during Infection Led to Enhanced Resistance to the Fungal Pathogen in Transgenic Soybean Plants
Source: PLoS One. 2016 Oct 19;11(10):e0163106. doi: 10.1371/journal.pone.0163106 (PMC5070833; doi:10.1371/journal.pone.0163106)
Supplement: S4 Dataset — (XLSX) [file pone.0163106.s016.xlsx]

## Sheet: Sheet1
S4 Dataset. Transgene copy number analysis by qPCR.
	BAR-FAM		Ex-VIC		Coefficient of Variation
Genotype	Average of Ct Value	StdDev of Ct Value	Average of Ct Value	StdDev of Ct Value	BAR	ENDO	Ratio 1	Ratio 2	Difference 1	Difference 2	Copy #
Prom1-ARP1-5	21.7291	0.33239	23.0372	0.459695	1.5297	1.99545	0.943219	1.0602	-1.30807	-1.62075	3.07536
Prom1-ARP1-5	23.0838	0.38998	24.1386	0.546769	1.68941	2.26512	0.956301	1.0457	-1.05483	-1.36751	2.58025
Prom1-ARP1-5	21.3338	0.330728	22.341	0.245899	1.55025	1.10066	0.954916	1.04721	-1.00721	-1.31989	2.49648
Prom1-ARP1-5	24.1282	0.778041	24.991	0.512114	3.22461	2.04919	0.965475	1.03576	-0.862803	-1.17548	2.25869
Prom1-ARP1-5	26.1605	0.215275	26.8939	0.810722	0.822901	3.01452	0.97273	1.02803	-0.733394	-1.04608	2.0649
Prom1-ARP1-5	24.1637	0.920079	24.8611	0.52839	3.8077	2.12537	0.971949	1.02886	-0.697381	-1.01006	2.014
Prom1-ARP1-5	22.8595	0.526286	23.0067	0.433232	2.30227	1.88306	0.9936	1.00644	-0.147246	-0.459927	1.37547
Prom1-ARP1-5	25.5147	0.98733	25.4307	0.898873	3.86966	3.5346	1.0033	0.996709	0.0839806	-0.2287	1.17178
Prom1-ARP1-5	23.2262	0.733536	23.0462	0.529787	3.15822	2.29881	1.00781	0.992248	0.180042	-0.132639	1.0963
Prom1-ARP1-5	21.0414	0.649634	20.8159	0.590618	3.08741	2.83734	1.01083	0.989283	0.225503	-0.0871778	1.06229
Prom1-ARP1-5	25.5326	2.08962	25.203	0.676786	8.18411	2.68534	1.01308	0.987091	0.32959	0.0169091	0.988348
Prom1-ARP1-5	24.41	1.42055	24.0656	0.501163	5.81955	2.08249	1.01431	0.985892	0.344373	0.0316922	0.978272
Prom2-ARP1-3	20.2326	0.267349	22.7547	0.48701	1.32138	2.14026	0.889161	1.12466	-2.52212	-2.8348	7.13443
Prom2-ARP1-3	20.2478	0.359794	22.751	0.19314	1.77696	0.848929	0.889972	1.12363	-2.50325	-2.81593	7.04174
Prom2-ARP1-3	19.9395	0.207426	22.2668	0.300096	1.04028	1.34773	0.895482	1.11672	-2.32727	-2.63995	6.23309
Prom2-ARP1-3	19.7685	0.227319	21.8003	0.330335	1.1499	1.51528	0.9068	1.10278	-2.03179	-2.34447	5.07875
Prom2-ARP1-3	19.8834	0.223846	21.6331	0.340206	1.12579	1.57262	0.919121	1.088	-1.74967	-2.06235	4.17665
Prom2-ARP1-3	19.8379	0.200223	21.3704	0.23614	1.0093	1.10499	0.928286	1.07725	-1.53255	-1.84523	3.59311
Prom2-ARP1-3	22.2295	0.636828	23.7245	0.613918	2.86479	2.58769	0.936982	1.06726	-1.49507	-1.80775	3.50096
Prom2-ARP1-3	20.4261	0.308941	21.7608	0.206822	1.51248	0.950434	0.938663	1.06534	-1.33474	-1.64742	3.13273
Prom2-ARP1-3	22.0469	0.456319	23.0808	0.395898	2.06976	1.71527	0.955208	1.04689	-1.03384	-1.34652	2.54298
Prom2-ARP1-3	24.8277	0.757275	24.7868	0.584521	3.05012	2.35819	1.00165	0.998352	0.0409086	-0.271772	1.20729
Prom2-ARP1-3	21.3345	0.343888	21.2674	0.243485	1.61189	1.14487	1.00315	0.996856	0.0670733	-0.245608	1.18559
Prom2-ARP1-3	22.3549	0.435396	22.2631	0.281983	1.94765	1.2666	1.00413	0.995891	0.0918515	-0.220829	1.1654
Prom2-ARP1-7	19.8147	0.464158	21.8799	0.414392	2.34249	1.89394	0.905615	1.10422	-2.06513	-2.37782	5.19749
Prom2-ARP1-7	16.7011	0.150007	18.654	0.288695	0.898185	1.54763	0.895309	1.11693	-1.9529	-2.26558	4.80848
Prom2-ARP1-7	17.6553	0.174545	19.3648	0.180362	0.988627	0.931393	0.911723	1.09682	-1.70947	-2.02215	4.06189
Prom2-ARP1-7	18.6749	0.256532	20.244	0.177421	1.37367	0.876413	0.92249	1.08402	-1.56911	-1.88179	3.68533
Prom2-ARP1-7	19.9739	0.284018	21.0001	0.177388	1.42194	0.844701	0.951134	1.05138	-1.02619	-1.33887	2.52952
Prom2-ARP1-7	19.3856	0.240364	20.3401	0.200094	1.23991	0.983738	0.953071	1.04924	-0.954544	-1.26722	2.40698
Prom2-ARP1-7	17.9837	0.208213	18.8861	0.170414	1.15779	0.902323	0.952221	1.05018	-0.902359	-1.21504	2.32147
Prom2-ARP1-7	21.3352	0.318642	22.1899	0.209092	1.49351	0.942284	0.96148	1.04006	-0.854762	-1.16744	2.24613
Prom2-ARP1-7	16.8016	0.10599	17.6441	0.173021	0.630834	0.980619	0.952254	1.05014	-0.842443	-1.15512	2.22703
Prom2-ARP1-7	20.0471	0.514905	20.8407	1.12171	2.56847	5.38229	0.961922	1.03959	-0.793579	-1.10626	2.15287
Prom2-ARP1-7	19.688	0.399962	20.4514	0.351554	2.0315	1.71897	0.962672	1.03878	-0.76341	-1.07609	2.10832
Prom2-ARP1-7	19.951	0.270742	20.6773	0.164229	1.35704	0.794249	0.964875	1.0364	-0.7263	-1.03898	2.05478
Prom2-ARP1-9	22.1509	0.662012	23.2262	0.383129	2.98865	1.64955	0.9537	1.04855	-1.07537	-1.38805	2.61725
Prom2-ARP1-9	19.4369	0.821749	20.3603	0.399352	4.22777	1.96142	0.954646	1.04751	-0.923416	-1.2361	2.3556
Prom2-ARP1-9	18.9918	0.282483	19.6968	0.160239	1.4874	0.813526	0.964204	1.03712	-0.705065	-1.01775	2.02475
Prom2-ARP1-9	22.2409	0.411903	22.3721	0.217007	1.85201	0.96999	0.994137	1.0059	-0.131169	-0.44385	1.36023
Prom2-ARP1-9	20.5813	0.798972	20.5375	0.2938	3.88204	1.43055	1.00213	0.997873	0.0437681	-0.268913	1.2049
Prom2-ARP1-9	21.9324	0.498098	21.7876	0.251814	2.27106	1.15577	1.00665	0.993398	0.144807	-0.167874	1.1234
Prom2-ARP1-9	21.6882	0.306849	21.4787	0.362149	1.41482	1.68609	1.00976	0.990336	0.209594	-0.103087	1.07407
Prom2-ARP1-9	19.3289	0.201146	19.0749	0.166615	1.04065	0.873477	1.01332	0.986859	0.253992	-0.0586889	1.04152
Prom2-ARP1-9	22.805	0.413725	22.4222	0.408626	1.81419	1.82242	1.01707	0.983216	0.382768	0.0700866	0.952581
Prom2-ARP1-9	21.9788	0.52749	21.4182	0.305211	2.39999	1.42501	1.02618	0.974492	0.560638	0.247957	0.842088
Prom2-ARP1-9	21.379	0.428655	20.8118	0.139096	2.00503	0.66835	1.02725	0.97347	0.567195	0.254514	0.838269
Prom2-ARP1-9	24.7181	0.989144	23.8601	0.553988	4.00169	2.32181	1.03596	0.965289	0.857993	0.545312	0.685243
Prom3-ARP1-3	21.1941	0.346581	22.3768	0.418971	1.63527	1.87234	0.947146	1.0558	-1.18271	-1.49539	2.81941
Prom3-ARP1-3	19.8384	0.39024	20.9139	0.193738	1.96709	0.926358	0.948574	1.05421	-1.07552	-1.38821	2.61753
Prom3-ARP1-3	19.281	0.716622	20.2561	0.28233	3.71672	1.3938	0.951862	1.05057	-0.975093	-1.28777	2.44151
Prom3-ARP1-3	19.2188	0.264512	20.1218	0.14789	1.37632	0.734971	0.955121	1.04699	-0.903045	-1.21573	2.32258
Prom3-ARP1-3	18.4963	0.238687	19.3814	0.125835	1.29046	0.649259	0.954333	1.04785	-0.885083	-1.19776	2.29384
Prom3-ARP1-3	20.6923	0.269771	21.5634	0.231555	1.30372	1.07383	0.959601	1.0421	-0.871146	-1.18383	2.27179
Prom3-ARP1-3	19.0246	0.288736	19.8546	0.217777	1.5177	1.09686	0.958197	1.04363	-0.82999	-1.14267	2.20789
Prom3-ARP1-3	21.9996	0.33489	22.8258	0.393171	1.52225	1.72249	0.963805	1.03755	-0.826172	-1.13885	2.20206
Prom3-ARP1-3	19.0985	0.425406	19.9241	0.216888	2.22744	1.08857	0.958563	1.04323	-0.825586	-1.13827	2.20116
Prom3-ARP1-3	19.8592	0.216568	20.5561	0.146942	1.09051	0.714833	0.966101	1.03509	-0.696839	-1.00952	2.01324
Prom3-ARP1-3	20.0551	0.505402	20.7147	0.300146	2.52006	1.44896	0.968161	1.03289	-0.659542	-0.972223	1.96186
Prom3-ARP1-3	22.2493	0.438028	22.7591	0.434058	1.96872	1.90719	0.977603	1.02291	-0.509729	-0.82241	1.76836
Prom3-ARP1-11	19.7801	0.163065	21.0489	0.241145	0.824389	1.14564	0.939722	1.06415	-1.2688	-1.58148	2.99276
Prom3-ARP1-11	19.9813	0.175044	20.9303	0.128073	0.87604	0.611904	0.954659	1.04749	-0.949007	-1.26169	2.39776
Prom3-ARP1-11	19.1745	0.234988	20.1017	0.0996235	1.22553	0.495597	0.953874	1.04836	-0.927203	-1.23988	2.3618
Prom3-ARP1-11	17.2187	0.116185	17.9675	0.092691	0.674761	0.515882	0.958327	1.04349	-0.748757	-1.06144	2.08701
Prom3-ARP1-11	20.2443	0.631456	20.7047	0.641427	3.11919	3.09798	0.97776	1.02275	-0.460467	-0.773148	1.709
Prom3-ARP1-11	18.4116	0.20041	18.4138	0.127873	1.0885	0.694442	0.999878	1.00012	-0.00224863	-0.31493	1.24395
Prom3-ARP1-11	18.7559	0.135544	18.6332	0.141597	0.722677	0.759914	1.00658	0.993461	0.122646	-0.190035	1.14079
Prom3-ARP1-11	20.4762	0.285363	20.3151	0.204877	1.39363	1.0085	1.00793	0.992133	0.16108	-0.151601	1.1108
Prom3-ARP1-11	19.5036	0.192	19.2689	0.158696	0.984437	0.82359	1.01218	0.987967	0.234683	-0.0779984	1.05555
Prom3-ARP1-11	23.0457	0.50893	22.7371	0.343202	2.20835	1.50943	1.01357	0.986609	0.308596	-0.00408476	1.00284
Prom3-ARP1-11	21.6819	0.403909	21.3179	0.338262	1.86288	1.58675	1.01708	0.983209	0.364052	0.0513713	0.965019
Prom3-ARP1-11	20.963	0.347684	20.5588	0.177713	1.65856	0.864412	1.01966	0.980719	0.404179	0.0914977	0.938548
